# Supplementary material for: Nanoplastics Penetrate Human Bronchial Smooth Muscle and Small Airway Epithelial Cells and Affect Mitochondrial Metabolism
Source: Int J Mol Sci. 2024 Apr 26;25(9):4724. doi: 10.3390/ijms25094724 (PMC11083782; doi:10.3390/ijms25094724)
Supplement: Supplementary file 1 [file ijms-25-04724-s001.zip]

Archive with 1 entries (1 files):
- ijms-2959657-supplementary.pdf
